# Supplementary material for: Identification of the Distinct Immune Microenvironment Features Associated with Progression Following High-Dose Melphalan and Autologous Stem Cell Transplant in Multiple Myeloma
Source: Cancer Immunol Res. 2025 May 8;13(7):1070–9. doi: 10.1158/2326-6066.CIR-25-0019 (PMC12214876; doi:10.1158/2326-6066.CIR-25-0019)
Supplement: Supplementary Table S1 [file cir-25-0019_supplementary_table_s1_suppst1.xlsx]

## Sheet: Supp.Table
Table1.a	Sample_information
Table1.b	Sample_info_single cell
Table1.c	Cluster annotation
Table1.d	Marker_genes

## Sheet: Table1.a
ID	SampleID	Age_at_transplant	Race	Gender	Disease Progression status	FISH	Days post ASCT (progression or follow-up)	Days post ASCT (progression or follow-up)	ISS at diagnosis	Pre-ASCT Sample Days_before_Transplant	Post-ASCT Sample Days_after_transplant	Newly diagnosed/Relapse	Response to ASCT	Sequencing	Induction treatment	IMiD induction	Maintenance treatment	IMiD Maintenance
P32	0661-1068_5356107	65	Black	Male	Non-progressed	unknown	1122	1311	I	-181	92	ND	CR	5' GEX + TCR	VRd	1	R	1
P34	0661-1162_5347411	60	White	Male	Non-progressed	unknown	1072	1205	I	-4	85	ND	CR	5' GEX + TCR	VRd	1	None	0
P35	0661-203_4408432	62	White	Male	Non-progressed	t(11;14)	1793	1982	unknown	-20	85	ND	CR	3' GEX	KRd	1	R	1
P36	0661-45_4049444	46	Black	Male	Non-progressed	unknown	1934	2123	III	-75	100	ND	CR	3' GEX	CyBorDR	1	R	1
P25	0661-463_4446095	51	Black	Male	Non-progressed	t(11;14)	1759	1948	II	-64	107	ND	CR	5' GEX + TCR	VRd	1	VR	1
P37	0661-611_4409706	40	White	Male	Non-progressed	t(4;14)	1742	1931	unknown	-24	83	ND	CR	3' GEX	VRd	1	Ixa	0
P39	0661-629_4682085	61	White	Female	Non-progressed	unknown	1640	1829	II	-21	93	ND	CR	3' GEX	CyBorD	0	R	1
P28	0661-747_4682458	58	White	Female	Non-progressed	Hyperdiploid	1644	1833	unknown	-29	94	ND	CR	5' GEX + TCR	VRd	1	None	0
P29	0661-757_4678655	34	White	Male	Non-progressed	Hyperdiploid	1570	1759	unknown	-40	91	ND	CR	5' GEX + TCR	CyBorD/KRPred	1	None	0
P11	0661-1065_5356479	53	White	Female	Non-progressed	unknown	1276	1465	II	-27	97	ND	PR	5' GEX + TCR	VRd	1	R	1
P12	0661-1084_5362227	64	White	Female	Non-progressed	Hyperdiploid	1233	1422	I	-20	77	ND	PR	5' GEX + TCR	Da-Pd	1	V	0
P17	0661-1121_5366756	66	White	Female	Non-progressed	unknown	1142	1331	unknown	-29	71	ND	PR	5' GEX + TCR	VRd	1	R	1
P16	0661-1163_5697078	50	White	Female	Non-progressed	unknown	1073	1262	I	-8	84	ND	PR	5' GEX + TCR	VRd	1	Da	0
P20	0661-44_4156377	46	White	Male	Non-progressed	unknown	1878	2067	II	-19	86	ND	PR	3' GEX	KRd	1	R	1
P03	0661-589_4675102	62	Black	Male	Non-progressed	Hyperdiploid	1597	1786	I	-28	106	ND	PR	5' GEX + TCR	VRd/KRd	1	R	1
P18	0661-190_4308266	59	White	Male	Non-progressed	Hyperdiploid	1829	2018	unknown	-26	100	ND	SD	3' GEX	VRd/KRd	1	KRd	1
P02	0661-532_4837514	66	White	Male	Non-progressed	unknown	1353	1542	II	-140	84	ND	SD	5' GEX + TCR	VRd/KRd/DaPd	1	R	1
P04	0661-593_4832181	73	White	Female	Non-progressed	unknown	1514	1703	III	-43	93	ND	SD	5' GEX + TCR	VRd	1	Kpred	0
P21	0661-756_4312388	34	White	Male	Non-progressed	t(11;14)	1652	1841	II	-28	118	ND	SD	3' GEX	VRd	1	R	1
P22	0661-763_4677276	63	White	Female	Non-progressed	t(11;14)	1612	1801	I	-34	91	ND	SD	3' GEX	VRd	1	Pom	1
P08	0661-903_5167340	49	White	Male	Non-progressed	Hyperdiploid	1337	1526	II	-37	61	ND	SD	5' GEX + TCR	CyKRPred/DaKRPred	1	DaRd	1
P31	0661-1050_5340911	77	White	Male	Progressed	t(4;14)	765	765	II	-69	92	ND	CR	5' GEX + TCR	CyBorD	0	R	1
P33	0661-1154_5697289	71	White	Male	Progressed	unknown	721	721	III	-47	93	ND	CR	5' GEX + TCR	VRd	1	R	1
P24	0661-368_4409662	53	White	Male	Progressed	unknown	483	483	I	-35	72	ND	CR	5' GEX + TCR	VRd/KRd	1	None	0
P26	0661-620_4410420	71	White	Male	Progressed	Hyperdiploid	1240	1240	unknown	-76	94	ND	CR	5' GEX + TCR	VRd	1	None	0
P27	0661-621_4313126	61	White	Female	Progressed	t(11;14)	431	431	I	-21	91	ND	CR	5' GEX + TCR	VRd	1	None	0
P38	0661-624_4683623	45	White	Female	Progressed	t(11;14)	798	798	I	-24	112	ND	CR	3' GEX	VRd	1	R	1
P40	0661-758_4681837	64	White	Male	Progressed	t(4;14)	575	575	II	-13	76	R	CR	3' GEX	KRd/Da-Pom/VdPACE	1	None	0
P30	0661-900_4831127	68	White	Male	Progressed	Hyperdiploid	177	177	III	-68	77	ND	CR	5' GEX + TCR	KRd	1	None	0
P13	0661-1094_5352557	58	White	Female	Progressed	unknown	28	28	II	-26	65	ND	PD	5' GEX + TCR	VRd	1	Progression>DaRd	0
P06	0661-750_4675222	63	White	Male	Progressed	t(11;14)	77	77	III	-19	77	ND	PD	5' GEX + TCR	CyBorD/VRd	1	Progression>Death	0
P07	0661-753_4312716	61	White	Male	Progressed	unknown	106	106	II	-36	106	ND	PD	5' GEX + TCR	VRd	1	Progression>KRd	0
P23	0661-884_4830073	69	White	Male	Progressed	t(4;14)	58	58	unknown	-28	58	ND	PD	3' GEX	CyBorD/CyBorPred/KRd	1	Progression>Da-CyKPomPred	0
P10	0661-1063_5359510	72	White	Male	Progressed	unknown	91	91	unknown	-21	91	ND	PR	5' GEX + TCR	CyBorD	0	Progression>R	1
P14	0661-1102_5356665	74	White	Male	Progressed	Hyperdiploid	1024	1024	I	-21	105	ND	PR	5' GEX + TCR	Da-Rpred	1	None	0
P15	0661-1129_5351265	71	White	Female	Progressed	unknown	279	279	unknown	-58	85	ND	PR	5' GEX + TCR	VRd	1	R	1
P19	0661-342_4408637	57	White	Male	Progressed	Hyperdiploid	601	601	III	-29	93	ND	PR	3' GEX	CyBorD	0	VRd	1
P09	0661-878_4674753	55	White	Male	Progressed	Hyperdiploid	932	932	III	-21	96	ND	PR	5' GEX + TCR	VRd/DaPd/VdPACE	1	Ixad	0
P01	0661-206_4409539	67	White	Male	Progressed	Hyperdiploid	1120	1120	unknown	-20	142	ND	SD	5' GEX + TCR	VRd	1	R	1
P05	0661-627_4675627	65	White	Female	Progressed	Hyperdiploid	241	241	unknown	-40	86	ND	SD	5' GEX + TCR	VRd	1	RVd	1

## Sheet: Table1.b
		PreTransplant_Sample		PostTransplant_Sample
ID	Progression status	# of cells	Median UMI	# of cells	Median UMI
P1	P	7207	2743	9681	3067
P2	NP	7457	4365	5673	3138
P3	NP	4347	3756	6156	3112
P4	NP	5925	3273	4886	3347
P5	P	6036	3149	4848	3288
P6	P	10405	2783	9179	2588
P7	P	12602	3477	11980	3053
P8	NP	6177	2465	7734	2847
P9	P	8443	2300	6657	2904
P10	P	11921	3007	8420	3868
P11	NP	7229	2916	8849	1967
P12	NP	7924	4202	2887	4085
P13	P	5201	3929	8465	3417
P14	P	7916	4115	8635	3375
P15	P	4101	2281	6165	3462
P16	NP	6875	4141	9595	4192
P17	NP	6854	4656	10748	3768
P18	NP	10579	8314	7173	5821
P19	P	3450	2894	6656	2611
P20	NP	5908	5354	7786	6036
P21	P	7392	5008	9327	5830
P22	NP	8691	3172	6048	6622
P23	P	9393	6147	8498	4675
P24	P	8242	2621	7596	2359
P25	NP	7327	3672	10975	2949
P26	P	6441	3569	7731	4008
P27	P	6819	3378	10253	2608
P28	NP	7285	3741	6751	2420
P29	NP	11858	3886	16003	3966
P30	P	9142	3577	8011	2397
P31	P	5187	4310	3018	2872
P32	NP	8221	2638	8108	3926
P33	P	9264	4791	9260	3714
P34	NP	7186	3238	8108	2877
P35	NP	8344	5896	8492	3706
P36	NP	6835	5140	5763	6567
P37	NP	11613	4449	11304	4226
P38	P	4338	5870	9193	4280
P39	NP	19739	3671	10275	4495
P40	P	7838	6069	7780	4476

## Sheet: Table1.c
Cluster number	Major Cluster annotation
0	CD8 T cells
1	Monocyte/Myeloid
2	CD4 T cells
3	Monocyte/Myeloid
4	NK cells
5	CD4 T cells
6	CD8 T cells
7	B cells
8	B cells
9	Monocyte/Myeloid
10	Monocyte/Myeloid
11	B cells
12	CD8 T cells
13	CD4 T cells
14	CD8 T cells
15	B cell progenitor
16	CD8 T cells
17	Erythroid
18	CD8 T cells
19	B cell progenitor
20	Monocyte/Myeloid
21	NK cells
22	Myeloid Dendritic cells
23	Plasmacytoid Dendritic cells
24	Erythroid
25	B cell progenitor
26	NK cells
27	CD8 T cells
28	Erythroid
29	Granulocyte Monocyte Progenitor
30	B cell progenitor
31	Proliferative T cells
32	Monocyte/Myeloid
33	Monocyte/Myeloid
34	B cells

## Sheet: Table1.d
Marker gene	Cell type Annotation
CD3E	T cells
CD3D	T cells
CD3G	T cells
MAL	CD4T
LEF1	CD4T
IL7R	CD4T
TCF7	CD4T
CD8A	CD8T
CD8B	CD8T
GNLY	NK cells
NKG7	NK cells
KLRC1	NK cells
KLRF1	NK cells
IL2RB	NK cells
TRDC	NK cells
CD247	NK cells
CD19	B cells
CD79A	B cells
CD19	Mature B cells
MS4A1	Mature B cells
APBB2	Transitional B cells
HRK	Transitional B cells
DTX1	Transitional B cells
DNTT	Common Lymphoid progenitor
ENHO	mDC
CLEC10A	mDC
CD1C	mDC
LILRA4	pDC
SCT	pDC
SHD	pDC
ELANE	GMP
AZU1	GMP
CTSG	GMP
PRTN3	GMP
AVP	EMP
NPR3	EMP
CYTL1	EMP
GATA2	EMP
CRHBP	EMP
GATA1	Erythroid
TMEM56	Erythroid
RHCE	Erythroid
TFRC	Erythroid
RHAG	Erythroid
